# Supplementary material for: Decomposition of recalcitrant carbon under experimental warming in boreal forest
Source: PLoS One. 2017 Jun 16;12(6):e0179674. doi: 10.1371/journal.pone.0179674 (PMC5473569; doi:10.1371/journal.pone.0179674)
Supplement: S1 Appendix — (XLSX) [file pone.0179674.s002.xlsx]

## Sheet: litter mass loss
Treatment	Block	Plot ID	2013-05-22	2013-07-07	2013-08-25	2014-05-31	2014-09-09
Control	1	C1	4	2.85217	3.18671	1.74173	2.01491
Control	2	C2	4	2.85962	2.92287	2.016	1.74114
Control	3	C3	4	2.75497	2.9599	1.86549	1.45487
Control	4	C4	4	2.87754	3.07287	1.9322	1.89313
Control	5	C5	4	2.97222	3.27447	2.38068	2.09218
Warming	1	W1	4	3.21089	3.4656	2.01846	1.71771
Warming	2	W2	4	3.03509	3.39208	2.31587	2.17434
Warming	3	W3	4	3.01513	3.42818	2.17964	2.07419
Warming	4	W4	4	3.03902	3.40382	2.35129	2.14768
Warming	5	W5	4	3.16148	3.75632	2.41859	2.20469

## Sheet: lignin chemistry
Treatment	Block	Plot ID	2013-05-22	2013-07-07	2013-08-25	2014-05-31	2014-09-09
Control	1	C1	247.503	154.018	262.681	142.063	267.873
Control	2	C2	323.343	213.276	260.749	180.922	189.511
Control	3	C3	289.989	243.778	257.423	172.385	147.966
Control	4	C4	315.864	243.548	243.648	122.897	171.083
Control	5	C5	256.169	251.561	279.967	222.073	170.074
Warming	1	W1	247.503	244.772	296.309	120.646	185.257
Warming	2	W2	323.343	262.843	327.098	147.82	201.109
Warming	3	W3	289.989	294.038	270.758	170.724	132.389
Warming	4	W4	315.864	272.255	303.723	147.113	151.831
Warming	5	W5	256.169	252.182	289.349	235.076	177.223

## Sheet: soluble sugars chemistry
Treatment	Block	Plot ID	2013-05-22	2013-07-07	2013-08-25	2014-05-31	2014-09-09
Control	1	C1	21.204	9.86275	7.20714	2.10466	0.680416
Control	2	C2	18.8962	11.9755	7.23142	2.65773	1.14481
Control	3	C3	19.0414	10.0728	6.96836	2.72083	0.666439
Control	4	C4	20.9288	9.69493	7.40499	2.75861	1.09363
Control	5	C5	22.7663	12.1745	8.46088	3.23394	1.24312
Warming	1	W1	21.204	6.79748	9.13687	3.63724	1.53759
Warming	2	W2	18.8962	12.6134	10.1319	4.00455	2.05075
Warming	3	W3	19.0414	8.0906	9.64858	3.43378	1.79759
Warming	4	W4	20.9288	15.3107	9.42568	3.45163	1.06144
Warming	5	W5	22.7663	11.1909	10.0079	3.56217	1.42155

## Sheet: cellulose chmistry
Treatment	Block	Plot ID	2013-05-22	2013-07-07	2013-08-25	2014-05-31	2014-09-09
Control	1	C1	309.442	115.006	128.724	63.8545	81.9378
Control	2	C2	272.035	119.643	125.879	62.9677	79.45
Control	3	C3	355.963	144.598	147.258	63.4246	55.5471
Control	4	C4	336.401	198.064	138.413	67.2758	84.8628
Control	5	C5	287.933	185.684	136.318	87.2793	88.4412
Warming	1	W1	309.442	174.834	155.697	85.3687	91.7686
Warming	2	W2	272.035	183.29	169.623	91.3069	80.5035
Warming	3	W3	355.963	134.134	138.967	113.837	96.5023
Warming	4	W4	336.401	143.692	153.274	91.7402	114.468
Warming	5	W5	287.933	166.086	196.487	99.5672	111.366

## Sheet: hemicellulose chemistry
Treatment	Block	Plot ID	2013-05-22	2013-07-07	2013-08-25	2014-05-31	2014-09-09
Control	1	C1	132.16	14.1714	26.7963	7.09594	15.8576
Control	2	C2	128.58	19.3088	33.1034	18.8964	7.87829
Control	3	C3	119.438	17.5525	37.7909	14.1723	3.89862
Control	4	C4	113.404	23.1289	40.0858	13.0939	10.4122
Control	5	C5	82.7612	22.4114	41.062	19.2026	8.5075
Warming	1	W1	132.16	40.0609	41.7905	9.1056	9.51029
Warming	2	W2	128.58	24.8942	41.4681	8.10222	9.24227
Warming	3	W3	119.438	33.5262	31.1076	19.217	7.09659
Warming	4	W4	113.404	20.7735	33.6583	16.5886	6.96196
Warming	5	W5	82.7612	28.0365	45.8667	6.16118	6.44962

## Sheet: EEA
Temp	Block	Treat	PPO.GH	PPO.norm	GH.norm
4	1	C	NA	0.388955	NA
4	1	W	NA	0.103312	NA
4	2	C	NA	0.51678	NA
4	2	W	NA	0.0872209	NA
4	3	C	6.19174	0.913582	0.147548
4	3	W	NA	0.355293	NA
4	4	C	1.42316	0.359993	0.252954
4	4	W	2.86153	0.683832	0.238974
4	5	C	NA	0.136515	NA
4	5	W	NA	NA	NA
10	1	C	1.18565	0.627325	0.5291
10	1	W	NA	0.436675	NA
10	2	C	1.78584	0.832989	0.466442
10	2	W	NA	0.21722	NA
10	3	C	2.27481	0.730065	0.320935
10	3	W	NA	0.405794	NA
10	4	C	0.827685	0.430656	0.520315
10	4	W	1.82204	0.994058	0.545575
10	5	C	NA	0.223219	NA
10	5	W	NA	0.433884	NA
16	1	C	1.13664	0.764058	0.67221
16	1	W	NA	0.286222	NA
16	2	C	1.62315	0.974501	0.600377
16	2	W	NA	0.163439	NA
16	3	C	1.67396	0.751528	0.448953
16	3	W	NA	0.347245	NA
16	4	C	0.898567	0.630808	0.702016
16	4	W	NA	1.14748	NA
16	5	C	0.700321	0.325283	0.464477
16	5	W	NA	0.462524	NA
22	1	C	0.849451	1.12294	1.32197
22	1	W	NA	0.648784	NA
22	2	C	1.05011	1.435	1.36652
22	2	W	NA	0.415119	NA
22	3	C	1.33934	1.24541	0.929868
22	3	W	2.07317	0.708946	0.341963
22	4	C	0.662004	0.895033	1.35201
22	4	W	1.42501	1.79136	1.25709
22	5	C	0.666107	0.588093	0.88288
22	5	W	1.5413	0.838462	0.543995
28	1	C	0.689124	1.28737	1.86812
28	1	W	NA	0.975205	NA
28	2	C	0.927668	1.91985	2.06954
28	2	W	2.1343	0.536918	0.251566
28	3	C	1.09193	1.52699	1.39843
28	3	W	2.35474	0.955249	0.405671
28	4	C	0.527164	1.10596	2.09795
28	4	W	1.22772	2.17285	1.76982
28	5	C	0.559397	0.766761	1.37069
28	5	W	1.07922	0.908847	0.842135
34	1	C	0.780902	2.18561	2.79883
34	1	W	2.18173	2.32926	1.06762
34	2	C	0.96791	3.00799	3.10771
34	2	W	2.52918	1.12801	0.445999
34	3	C	1.20008	2.71136	2.25932
34	3	W	5.19344	2.83865	0.546585
34	4	C	0.451823	1.69664	3.75509
34	4	W	1.01928	3.75345	3.68244
34	5	C	0.841166	1.52849	1.81711
34	5	W	0.883268	1.24494	1.40947
